# Supplementary material for: Theoretical Investigation of Single-Atom Catalysts for Hydrogen Evolution Reaction Based on Two-Dimensional Tetragonal V2C2 and V3C3
Source: Materials (Basel). 2025 Feb 20;18(5):931. doi: 10.3390/ma18050931 (PMC11901156; doi:10.3390/ma18050931)
Supplement: Supplementary file 1 [file materials-18-00931-s001.zip]

Archive with 1 entries (1 files):
- materials-3476229-supplementary.pdf
